# Supplementary material for: Optimization of Protease Treatment Conditions for Chlorella pyrenoidosa Protein Extraction and Investigation of Its Potential as an Alternative Protein Source
Source: Foods. 2024 Jan 23;13(3):366. doi: 10.3390/foods13030366 (PMC10855255; doi:10.3390/foods13030366)
Supplement: Supplementary file 1 [file foods-13-00366-s001.zip]

Archive with 1 entries (1 files):
- foods-2820036-supplementary.pdf
